# Supplementary material for: Quality-assured training in the evaluation of cochlear implant electrode position: a prospective experimental study
Source: BMC Med Educ. 2022 May 20;22:386. doi: 10.1186/s12909-022-03464-x (PMC9121556; doi:10.1186/s12909-022-03464-x)
Supplement: Supplementary file 1 — Additional file 1. The raw aDOI and EMD data collected from imaging for analysis. M1 indicates measurement series no. 1, M2 series no. 2, etc. [file 12909_2022_3464_MOESM1_ESM.xlsx]

## Sheet: Tabelle1
	Angular depth of insertion, aDOI (°)										Electrode-to-modiolus distance, EMD (mm)
	electrode contact E1					electrode contact E22					electrode contact E1						electrode contact E6						electrode contact E11						electrode contact E16						electrode contact E22
Subject ID	Student M1	Student M2	Student M3	Senior M1	Senior M2	Student M1	Student M2	Student M3	Senior M1	Senior M2	Student M1	Student M2	Student M3	Student M4	Senior M1	Senior M2	Student M1	Student M2	Student M3	Student M4	Senior M1	Senior M2	Student M1	Student M2	Student M3	Student M4	Senior M1	Senior M2	Student M1	Student M2	Student M3	Student M4	Senior M1	Senior M2	Student M1	Student M2	Student M3	Student M4	Senior M1	Senior M2
1	2.4	3.6	5.8	1	1	340.6	365.2	353.6	344	342	5.3	5	5.4	5.3	5.1	5.6	2.9	2.8	2.9	3	3.1	3.2	2	2.2	1.7	1.9	2.3	1.9	2	1.9	1.7	1.7	1.6	1.5	1.3	0.9	1.3	1.3	0.9	1.3
2	14.3	9.7	8.5	13	15	366.1	362	363.5	359	366	3.8	3.5	3.8	3.7	3.8	3.6	2.7	2.6	2.3	2.4	2.4	2.7	2.2	2.2	1.8	2	1.8	2.2	1.6	1.8	1.9	1.9	1.7	1.7	1.4	1.3	1.6	1.4	1.6	1.3
3	17.4	11	14.1	12	12	334.9	328.3	336	320	325	3.6	3.4	3.8	3.7	3.2	3.4	2.1	2.6	2.4	2.6	2.2	2.1	2.6	2.8	2.3	2.5	2.5	2.6	2.8	2.5	2.3	2.1	2.6	2.6	2.1	1.6	2.1	1.8	2.1	1.9
4	5.3	2.5	2	-3	0	380	381.9	382.3	385	375	4.3	4.4	4.6	4.8	4.8	5	2.4	2.5	2.3	2.5	2.8	2.7	2.3	2	1.6	1.6	1.9	1.6	1.5	1.5	1.8	1.6	1.3	1.6	1.2	1	1.2	1.4	1.5	1.5
5	21.5	16.7	14.6	11	15	386.1	382.9	382.3	368	375	3.4	3.1	3.4	3.4	3.3	3.4	2.5	2.3	2.6	2.4	2.3	2.5	2.3	2.3	2.3	2.1	2.3	2.2	1.8	2	1.7	1.9	1.8	1.7	1.6	1	1.1	1.3	1.1	1.3
6	10.4	4.3	5.7	2	1	382.9	372.9	378.9	372	371	4.3	4.5	4.5	4.5	4.5	4.6	2.4	2.5	2.8	2.3	2.4	2.4	2.3	2.1	2.1	1.8	1.9	1.9	1.6	1.5	1.5	1.9	1.6	1.6	1.3	1.2	1.4	1.4	1.3	1.2
7	13.1	7.3	9.8	5	6	383.6	376.1	379.9	380	380	4	4.2	4.1	4.2	4	4.1	2.7	2.4	2.4	2.5	2.7	2.4	2	1.6	1.8	1.6	1.9	1.9	1.5	1.7	1.7	1.7	1.4	1.4	1.1	1.3	1.2	1.2	1.3	1.2
8	3.7	5.1	5.1	2	2	362.1	362.8	361	344	358	4.7	5.2	4.6	4.6	4.8	5.1	3	3.1	2.6	2.5	2.8	2.9	2.1	2	1.8	1.8	1.9	2	1.3	1.3	1.6	1.8	1.5	1.4	1.1	1.4	1	1	1.2	1.3
9	22.2	13.1	13.8	20	12	371	362.6	362.4	368	362	3.8	3.2	3.2	3.5	3.3	3.3	2.8	2.5	2.6	2.4	2.6	2.7	2.5	2.7	2.9	2.3	2.6	2.7	1.5	1.8	1.8	1.9	1.9	1.9	1.6	1.2	1.3	1.6	1.3	1
10	7.1	6.8	5.6	1	2	357.7	355.3	358.8	345	344	4.6	4.8	4.7	4.4	4.4	4.5	2.4	2.4	2.6	2.5	2.1	2.3	2	1.8	1.9	1.9	1.9	1.8	1.9	1.9	1.8	1.9	2.4	2.1	1.5	1.4	1.5	1.5	1.3	1.4
11	11.8	3.6	6	5	1	355.7	349.5	350.4	347	337	4.4	4.9	5	4.9	4.8	5	2.6	3.2	3.1	2.9	3.3	3.2	2.1	2.1	2	2	2.2	2	2.1	1.4	1.6	1.7	1.5	1.4	1	1.2	1	1	1.1	1.3
12	7.8	4.3	4.5	1	1	356.9	346.2	352.2	337	340	4.9	4.7	4.7	4.8	4.7	4.7	2.8	2.7	2.5	2.5	2.5	2.4	2	2	1.9	2	1.8	1.8	1.8	2	2	1.9	2	2.2	1.5	1.6	1.6	1.5	1.5	1.6
13	16	12	11.7	6	11	402.7	395.9	398.8	401	397	8.3	4.1	4.7	4.7	4.6	4.4	4.4	2.4	2.9	2.9	3	2.6	2.6	2.1	1.9	1.8	2.2	1.8	1.8	1.8	1.6	1.4	1.4	1.6	1.2	0.8	0.9	1.2	1	0.9
14	5.7	2.4	0.8	2	2	413.6	401.9	406.3	394	402	5.2	5.4	5.4	5.4	5.5	5.5	3.5	3.5	3.4	3.4	3.6	3.7	2.1	2.1	2.1	2	2.2	2.3	1.5	1.3	1.1	1.3	1	0.9	1	1	1	0.9	1.1	1.2
15	20	13.3	10	10	10	406.8	401.7	398.4	414	411	4.8	4.1	4.2	4.4	4.3	4.1	3.1	2.8	2.8	3	3	2.8	2.4	2.1	2.5	2	2.1	2.2	1.1	1.9	1.5	1.5	1.6	1.6	1.3	0.8	1	1	0.8	0.8
16	16.3	7.3	8.7	9	11	388.1	376.5	378	385	380	4.3	3.9	4.1	4.3	4.4	4.1	3.3	3	3	3	3.5	3	2.4	2.5	2.3	2.1	2.4	2.2	1.4	1.7	1.8	1.5	1.4	1.6	1.3	0.9	0.9	1.1	1.1	1.1
17	18.8	6.9	6.6	3	5	381.4	352.5	369.6	362	367	3.9	4.3	3.8	4.1	4.1	4.1	2.2	2.8	2.4	2.6	2.6	2.6	2.3	2.2	2.3	2.1	2.2	2.2	2.2	1.7	2	1.8	1.8	1.7	1	1.4	1.1	1.3	1.3	1.1
18	30	14.6	13.7	17	19	354.7	402.1	401.7	395	404	3.3	3.4	3.3	3.5	3.6	3.4	2.5	2.5	1.9	2.2	2.2	2	2.4	2.3	1.9	2	1.7	1.9	1.4	1.3	1.8	1.8	1.8	1.8	1.1	1	0.8	1	0.8	0.8
19	26.8	13.7	11.5	17	16	399.1	388.6	388.9	388	393	3.1	3.3	3.6	3.4	3.1	3.1	2.7	2.7	2.5	2.6	2.4	2.4	2.8	2.4	2.3	2.3	2.5	2.5	1.8	1.8	1.8	1.8	2	2	1	1	1.3	1.1	0.8	0.8
20	7.7	3	2.9	3	4	342.5	334.4	336.6	356	341	4.4	5.1	4.8	4.8	4.6	4.5	3	3.8	3.3	3.3	3	2.8	2.6	2.5	2.4	2.2	2.4	1.9	2	1.4	1.8	1.8	1.8	2	0.9	0.9	1.1	1.3	0.9	0.8
21	16.1	11.6	11.2	8	12	388.9	384.2	386.3	377	385	4.3	4.3	4.5	4.3	4.5	4.1	3	2.9	3	3	2.8	2.8	2.3	2.3	2.1	2.1	2.1	2	1.8	1.8	1.8	1.8	1.8	2	1	1	1.3	1.1	1.1	0.8
22	11.3	4.3	3.4	1	2	344.5	337.1	336.4	339	340	5.1	5.1	5	5	5.1	5.1	3.5	3.5	2.8	3	3.5	3.5	2.7	2.7	2.1	2.2	2.7	2.5	1.8	2	2.1	2	1.6	1.6	1.1	1.1	1.3	1.3	1.1	1.4
23	7.1	1.9	2	-3	1	356.1	353.6	350.7	343	337	4.9	5.1	5.2	5.2	5.7	5.3	3.1	2.9	3.2	3.2	3.6	3.2	1.8	1.8	1.9	1.9	2.1	1.7	2	2	1.8	1.7	1.4	1.8	1.2	1.2	1.2	1.4	1.5	1.4
24	9.6	5.3	3.3	1	-2	391.1	383.1	382.6	381	390	4.8	5.1	5.1	5.2	5.3	5.1	3.3	3.5	3.6	3.3	3.6	3.6	2.3	2.5	2.1	2	2.2	2.3	1.8	1.5	1.5	1.6	1.4	1.5	0.8	1	1	0.9	1.1	1
25	6.9	4.1	1.7	-2	0	324.5	324.7	321.7	321	335	5.8	5.5	5.8	5.5	5.7	6	3.9	3.9	4	3.6	4	4.1	2.7	2.7	2.1	2.1	2.5	2.5	2	2	1.9	2.1	2	2	1	1	1.5	1.3	1	1
26	26.3	13.4	13.9	8	10	404.6	400.1	395.9	383	383	4.5	4.4	4.5	4.6	4.7	5.1	3.1	2.5	3.2	3.2	3.3	3.5	1.6	2.1	2.1	2.1	1.9	2.2	1.5	2	1.5	1.4	1.3	1.3	1	0.9	1	1	1	1.4
27	8.6	2.1	3.2	2	4	349.9	343.9	344.8	355	359	4.6	5.6	5	5	5.3	4.9	3	2.2	2.6	2.9	3.1	3.3	2.1	1.7	1.8	2	1.8	2.3	2	2	1.6	1.6	1.4	1.6	0.9	1	1.4	1.1	1.4	1.1
28	24.6	13.8	19.1	26	21	374.4	361.6	372.3	389	385	4	4.1	4	3.9	4	3.9	2.8	2.5	2.5	2.8	3.3	3.1	2.1	2.2	1.6	2.1	2.6	2.4	1.7	1.5	1.5	1.6	1.3	1.5	1	1.1	1.3	1.3	1.3	1.3
29	12.8	6.8	6.5	8	9	321.4	314.8	312.6	315	299	4.6	5	4.2	4.9	4.8	4.5	2.9	2.8	2.7	2.7	3	2.8	2.8	2.8	2.2	2.3	2.7	2.3	2.5	2.3	2.2	1.9	2.2	2.5	1.3	2	1.9	1.5	1.3	1.5
30	10.2	7.5	6.5	4	4	364.8	358.8	357.2	355	351	4.8	4.6	4.6	4.7	4.8	4.6	3.2	3.3	3.4	3.2	3	3.2	2.1	2.4	2.5	2.2	2.1	2.2	1.7	1.9	1.7	1.7	1.7	1.8	1.3	1	1.1	1.3	1.3	1
